# Supplementary material for: The Application of Liquid Biopsy for the Development and Validation of a Non-Invasive Screening and Diagnosis Test for Endometrial Premalignant and Malignant Lesions: A Prospective Innovative Pilot Study
Source: Cancers (Basel). 2025 Mar 23;17(7):1078. doi: 10.3390/cancers17071078 (PMC11988008; doi:10.3390/cancers17071078)
Supplement: Supplementary file 1 [file cancers-17-01078-s001.zip]

Archive with 1 entries (1 files):
- cancers-3453291-supplementary.xlsx
