# Supplementary material for: The Application of Liquid Biopsy for the Development and Validation of a Non-Invasive Screening and Diagnosis Test for Endometrial Premalignant and Malignant Lesions: A Prospective Innovative Pilot Study
Source: Cancers (Basel). 2025 Mar 23;17(7):1078. doi: 10.3390/cancers17071078 (PMC11988008; doi:10.3390/cancers17071078)
Supplement: Supplementary file 1 [file cancers-17-01078-s001.zip › cancers-3453291-supplementary.xlsx]

## Sheet: Foglio1
ARID1A NM_006015.4	ARID1B NM_001346813.1	ATR NM_001184.3	BARD1 NM_000465.3	BCL2	BCOR NM_001123385.1	BRAF NM_004333.4	BRCA1 NM_007294.3	BRCA2 NM_000059.3	BRIP1 NM_032043.2	CCNB2	CDH1 NM_004360.4	CDKN2A NM_000077.4	CORO2A	CSMD3 NM_198123.1	CSNK1G1 NM_001329605.1	CTCF NM_006565.3	CTNNB1 NM_001904.3	DRAM1	EGFR NM_005228.4	ELF3	ENTPD5 NM_001249.3	EPCAM NM_002354.2	ERBB2 NM_004448.3	ERBB3 NM_001982.3	FANCM NM_020937.3	FAT1 NM_005245.3	FAT3 NM_001008781.2	FAT4 NM_001291303.1	FBXW7	FGFR2 NM_022970.3	FOXL2 NM_023067.3	FRMD8 NM_031904.4	HNF1A NM_000545.6	HRAS NM_005343.3	IMP3	KIAA1324 NM_020775.4	KIT NM_000222.2	KLF5	KMT2D NM_003482.3	KMT2C NM_170606.2	KRAS NM_002291.2	LAMB1 NM_194282.3	LIN54	LINC00664	LRP1B NM_018557.2	MAPK1	MAP2K6	MED12 NM_005120.2	MET
rs797045262 c.31_56del p.(Ser11AlafsTer91)	COSM1441813 NM_001346813.1 c.2165delC p.(Pro722HisfsTer10) RITROVATO NEL CANCRO INTESTINO	rs757500301 COSM214499* (endometrium) NM_001184.3 c.2320delA p.(Ile774TyrfsTer5)			rs199538037 COSM1651089 NM_001123385.1 c.4376A>G p.(Asn1459Ser) (2 pazienti)	rs373442098 NM_004333.4 c.2128-5dupT; ;	COSM1166811** NM_007294.3 c.3119G>A p.(Ser1040Asn)	COSM3736087** rs28897727 NM_000059.3 c.4258G>T p.(Asp1420Tyr)	s4988345 COSM5020384 NM_032043.2 c.517C>T p.(Arg173Cys)		rs35187787 COSM19758 NM_004360.4 c.1774G>A p.(Ala592Thr)	rs3731249 COSM3736958 NM_000077.4 c.442G>A p.(Ala148Thr)		COSM6208840* ( endometrium) c.8965G>T p.(Glu2989Ter)		NM_006565.3 c.1006G>T p.(Glu336Ter)	rs121913403 COSM5662 NM_001904.3 c.110C>T p.(Ser37Phe)		COSM3833026** NM_005228.4 c.941A>G p.(Asp314Gly)	rs55729978 COSM425019** NM_004433.4 c.485G>A p.(Gly162Asp)	rs149673221 NM_001249.3 c.1229C>T p.(Thr410Met)	NON NOTA NM_002354.2 c.275A>G p.(Asp92Gly)	rs1057519738 COSM14065 NM_004448.3 c.2524G>A p.(Val842Ile)	s1057519893 COSM20710 NM_001982.3 c.310G>A p.(Val104Met)	COSM955821 NM_020937.2 c.5315_5316delGT p.(Cys1772Ter)	rs771664786 COSM5648338** NM_005245.3 c.10846G>A p.(Val3616Ile)	COSM9111202** c.10252G>T p.(Ala3418Ser)	rs36052762 COSM3760372** NM_001291303.1 c.3769C>G p.(Gln1257Glu)	COSM27083 NM_018315.4 c.1825C>T p.(Arg609Trp)	rs79184941 COSM36903 NM_022970.3 c.755C>G p.(Ser252Trp)	rs7432551 COSM4600643** NM_023067.3 c.536C>G p.(Ala179Gly)		s1800574 COSM5020679** NM_000545.6 c.293C>T p.(Ala98Val)			rs34364548 COSM5653795** NM_020775.4 c.615C>T(p.(Phe205=))	rs769701248 COSM12707 NM_000222.2 c.2146G>A p.(Asp716Asn)		rs75937132 COSM5019243** NM_003482.3 c.10192A>G p.(Met3398Val)		rs121913529 COSM522 NM_033360.3 c.35G>C p.(Gly12Ala)				rs149644677 COSM1256743** NM_018557.2 c.13114A>T p.(Asn4372Tyr);			COSM231475 NM_005120.2 c.1561C>T p.(Arg521Cys)	COSM1666978 rs34589476 NM_001127500.2 c.2962C>T p.(Arg988Cys)
NM_006015.4 c.1852delA p.(Met618Ter)						COSM1721544 c.2972G>C p.(Ser991Thr)		rs1799954 COSM4987321**NM_000059.3 c.6100C>T p.(Arg2034Cys)				COSM13787*( endometrium) NM_000077.4 c.292C>T p.(His98Tyr)		rs749290516 COSM1202486** NM_198123.1 c.4580C>T p.(Ala1527Val)		rs1400980130 COSM1378953 NM_006565.3 c.2070delA p.(Glu691SerfsTer30)	NON NOTA NM_001904.3 c.2245C>T p.(Pro749Ser)		NON NOTA NM_005228.4 c.2824G>A p.(Asp942Asn)			NON NOTA NM_002354.2 c.460G>T p.(Glu154Ter);			rs746983128 COSM1369858 NM_020937.2 c.4005delA p.(Val1336LeufsTer2)	COSM6957240** rs180820128 NM_005245.3 c.2563G>A p.(Gly855Arg)	COSM4201756** NM_001008781.2 c.4972C>T p.(Arg1658Cys)	rs377275274 COSM260876** NM_001291303.1 c.3328G>A p.(Glu1110Lys)	COSM1173027** c.592C>T p.(Arg198Ter)	rs1057519795 COSM1152147 NM_022970.3 c.1978A>G p.(Lys660Glu);	COSM5514962** NM_023067.3 c.640C>T p.(Pro214Ser)		rs587776825 COSM21481** NM_000545.6 c.872dupC p.(Gly292ArgfsTer25)			rs74920406 COSM10542929 NM_020775.4 c.163C>T p.(His55Tyr)	rs779103998 COSM177232** NM_000222.2 c.2837G>A p.(Arg946Gln)		rs746638965 COSM9975890** NM_003482.3 c.7498G>A p.(Ala2500Thr)						COSM475958** rs150879175 NM_018557.2 c.11227G>A p.(Gly3743Ser);
c.3826C>T p.(Arg1276Ter) COSM83884 * (endometrium)						COSM745349 c.1915G>A p.(Val639Ile)		COSM293508** NM_000059.3 c.4948delA p.(Ser1650ValfsTer20)						rs201926955 COSM3942470** c.9235C>T p.(Arg3079Cys);		COSM3421092 NM_006565.3 c.1112G>A p.(Arg371His)	COSM17797 NM_001904.3 c.1004A>T p.(Lys335Ile)		rs144496976 NM_005228.4 c.2885G>A p.(Arg962His)							COSM4434678** c.1643G>A p.(Arg548His)		COSM5008537** NM_001291303.1 c.341C>T p.(Ala114Val)		rs121913474 COSM1152150 NM_022970.3 c.1147T>C p.(Cys383Arg)							COSM7335355 rs201165084 NM_000222.2 c.2263G>A p.(Ala755Thr)		rs587783698 COSM221132** NM_003482.3 c.15844C>T p.(Arg5282Ter)						COSM5019952** rs35546150 NM_018557.2 c.11200C>A p.(Gln3734Lys)
c.5161C>T p.(Arg1721Ter) COSM51441 * (endometrium)														rs758681135 COSM6636687** c.8555C>A p.(Ser2852Tyr)		rs1233586379 COSM1180830 NM_006565.3 c.610dupA p.(Thr204AsnfsTer26)	rs121913413 COSM5676 NM_001904.3 c.122C>T p.(Thr41Ile)									COSM1193370** NM_005245.3 c.7700G>A p.(Arg2567His)		COSM4121927** c.1711A>C p.(Thr571Pro)		rs150015885 COSM6006352** c.2108C>T p.(Ser703Leu)									COSM1717601** c.8200C>T p.(Arg2734Ter)						rs146867394 COSM6466277 ** NM_018557.2 c.7420G>A p.(Gly2474Ser)
New:c.6619_6620delCA p.(Gln2207ValfsTer17)														rs61754527 COSM6472279** c.5186C>T p.(Ala1729Val);		NON NOTA c.584_592delCAGACTATC p.(Pro195_Tyr197del)										COSM1193370** NM_005245.3 c.7700G>A p.(Arg2567His)		COSM1426832** c.5036G>A p.(Arg1679His)											rs1364500207 COSM1362056 NM_003482.3 c.3704delG p.(Gly1235ValfsTer95)						COSM9265695** c.7366G>A p.(Val2456Ile)
NEW:c.5305_5317del p.(Leu1769Ter)														COSM3644386** c.1342G>A p.(Val448Met)												rs189912205 COSM3131635** NM_005245.3 c.6782C>T p.(Thr2261Met)		COSM5709047** c.9519G>A p.(Trp3173Ter);											COSM100082** c.8390delA p.(Lys2797ArgfsTer26)						COSM9265692** NM_018557.2 c.12047C>T p.(Pro4016Leu);
COSM5346910*(endometrium) c.2186_2189delCCAG p.(Pro729LeufsTer12);																										COSM10115838** c.6824A>G p.(Asp2275Gly)		COSM1426938** c.13497G>T p.(Glu4499Asp)																	rs76554185 COSM5019389** NM_018557.2 c.10844G>C p.(Gly3615Ala)
NON NOTA c.5225_5226delGA p.(Arg1742AsnfsTer13)																										COSM1429026** rs77834784 NM_005245.3 c.7105A>C p.(Thr2369Pro);																			COSM6854663** rs75995642 NM_018557.2 c.2005A>G p.(Ile669Val)
COSM1341430* (ANCHE ENDOMETRIUM) c.6420delC p.(Phe2141SerfsTer59);																										COSM4003030** c.6822C>G p.(Asp2274Glu)																			COSM10602899 NM_018557.2 c.10555G>T p.(Asp3519Tyr); 1 PAZIENTE
NON NOTA c.5305_5317del p.(Leu1769Ter)																										COSM1429040** rs2304867 c.4690G>A p.(Ala1564Thr);																			COSM1285977** NM_018557.2 c.9778G>T p.(Asp3260Tyr);
COSM1341426 NM_006015.4 c.5548delG p.(Asp1850ThrfsTer33); rs1557568922 NM_006015.4 c.21dupC p.(Ala8ArgfsTer103)																										COSM6357147** rs549553973 c.2411C>T p.(Ala804Val)																			COSM1669285** NM_018557.2 c.6481C>T p.(Arg2161Ter);
c.3025A>G p.(Thr1009Ala) rs2124086205; NON NOTA c.3551C>A p.(Ser1184Ter); rs768377977 COSM1183546 c.3668G>A p.(Arg1223His) URINARY TRACT																										COSM1054335 rs368175691 NM_005245.3 c.742G>A p.(Glu248Lys)																			COSM1007045 rs1168207303 NM_018557.2 c.4726C>A p.(Leu1576Ile);
																																													COSM1007053 rs200955532 NM_018557.2 c.4174C>A p.(Leu1392Ile);
																																													COSM9804078** NM_018557.2 c.3142C>T p.(His1048Tyr);
																																													COSM4085227** NM_018557.2 c.1165C>A p.(Leu389Ile)
[truncated: 29 more columns]
